# Supplementary material for: Preventive and Curative Effects of Salicylic and Methyl Salicylic Acid Having Antifungal Potential against Monilinia laxa and the Development of Phenolic Response in Apple Peel
Source: Plants (Basel). 2023 Apr 8;12(8):1584. doi: 10.3390/plants12081584 (PMC10142601; doi:10.3390/plants12081584)
Supplement: Supplementary file 1 [file plants-12-01584-s001.zip]

Archive with 1 entries (1 files):
- plants-2281999-supplementary.pdf
